# Supplementary material for: Prospective Clinical Evaluation of Customized Titanium Occlusive Barriers with Window Modification for Guided Bone Regeneration: Radiographic and Histological Outcomes
Source: Biomimetics (Basel). 2026 Feb 17;11(2):149. doi: 10.3390/biomimetics11020149 (PMC12937595; doi:10.3390/biomimetics11020149)
Supplement: Supplementary file 1 [file biomimetics-11-00149-s001.zip]

Archive with 3 entries (3 files):
- Document S1.pdf
- Document S2.pdf
- Figure S1.pdf
